# Supplementary material for: Environmental distribution and seasonal dynamics of Marteilia refringens and Bonamia ostreae, two protozoan parasites of the European flat oyster, Ostrea edulis
Source: Front Cell Infect Microbiol. 2023 Jun 13;13:1154484. doi: 10.3389/fcimb.2023.1154484 (PMC10293890; doi:10.3389/fcimb.2023.1154484)
Supplement: Supplementary file 3 [file Table_1.csv]

Chi-square contingence table used to test the dependence between parasite DNA detection and seasonality
	Spring	Summer	Fall	Winter
Marteilia refringens positive flat oysters	54	86	85	59
Bonamia ostreae positive flat oysters	17	10	3	20
