# Supplementary material for: Environmental distribution and seasonal dynamics of Marteilia refringens and Bonamia ostreae, two protozoan parasites of the European flat oyster, Ostrea edulis
Source: Front Cell Infect Microbiol. 2023 Jun 13;13:1154484. doi: 10.3389/fcimb.2023.1154484 (PMC10293890; doi:10.3389/fcimb.2023.1154484)
Supplement: Supplementary file 4 [file Table_2.csv]

Chi-square contingence table used to test the dependence between Marteilia refringens and Bonamia ostreae DNA detection in flat oysters
	Bonamia ostreae negative flat oysters	Bonamia ostreae positive flat oysters
Marteilia refringens negative flat oysters	247	30
Marteilia refringens positive flat oysters	264	20
